# Supplementary material for: Mapping awareness-raising and capacity-building materials on developmental disabilities for non-specialists: a review of the academic and grey literature
Source: Int J Ment Health Syst. 2024 Feb 24;18:10. doi: 10.1186/s13033-024-00627-9 (PMC10893740; doi:10.1186/s13033-024-00627-9)
Supplement: Supplementary file 2 — Additional file 2:Detailed information on the resources reviewed. [file 13033_2024_627_MOESM2_ESM.xlsx]

## Sheet: Table 1 resources
General awareness raising, incusion strategies and information
URL*	Other URLs (other languages, research article, etc.)*	Title	Author(s)	Date Produced	Langauge(s)	Type/format of resource	Way of communication	Where was it developed	For use where?	Type of disability targeted	Age group targeted	Topics of content	Objectives	Learning outcomes	Audience	Mode of delivery	Cultural approprietness	Inclusiveness in development	Implementation Outcomes	Testing information	Unusual Characteristics	Copyright licence details
						Flyer, video, training programme manual, self-guide, just a chapter/session (if only one is on DD)? Etc.	Images or writing or someone speaking? Cartoon or film? Interviews or life scenes? Etc. For training programme there is likely to be no info (rather, there will be for way of delivery)				The resource is about children with DD in what age group?	Causes? Prognosis? Ways to include? At school? In healthcare? In community? Etc.	If specifically detailed by resource or describing article		Who is the audience?	Lecture or workshop, or combination, or self-education? Where? Sessions? Deliverer? Etc.	Was culture taken into consideration while developing the resource? For now, if yes include details on how	Were self-advocates and/or caregivers included in the intervention development process?	Are there indications that there are appropriately trained deliverers? And master trainers? Resources? Necessary incentives to people attending?		Was there something unusual or that we may want to flag?	Information on copyright reported from the reource
https://www.youtube.com/watch?v=lZ1QGW9t8g8&ab_channel=SangathGoa		Recognising Autism	SangathGoa	2018	Hindi with English subtitles	Video	Interviews, videos showing children with DD playing and interacting	India	India	Autism	Childhood	What is autism, signs and symptoms, identification, early intervention	Creating awareness anout autism	Unavailable	General public	Self-education	Yes, the video was produced by a local organisation in a local Indian context.	Unavailable information	Unavailable information	Unavailable		Unavailable
https://www.facebook.com/watch/?v=890845418357161&extid=NS-UNK-UNK-UNK-AN_GK0T-GK1C&ref=sharing		Autism by Zemi Yenus - Babiye and autism	Zemi Yenus (speaker); Tsehai Loves Learning (producer)	2021	Amharic	Video	Storytelling by expert, accompanied by some text and pictures	Ethiopia	Ethiopia	Autism	Below 5 years old	What autism is, symptoms, what is it like to have an autistic brother (lived experience); stigma towards the child and caregiver; autism acceptance; myth busters on traditional explanatory models; care strategies and the importance of avoiding punishment	Increasing awareness and reducing stigma in the community	To show ways to help a family member who is autistic; to decrease stigma; to increase autism acceptance	General public	Self-education	The story is based on a real-life experience, specifically based on the story of an Ethiopian girl who has an autistic brother.	Speaker was a caregiver of a person with autism	Unavailable information	Unavailable		Unavailable
https://m.facebook.com/entendendoautismo.com.br/photos/?ref=page_internal&mt_nav=0&_rdr	Examples: https://www.facebook.com/entendendoautismo.com.br/photos/4814058015295711 ; https://www.facebook.com/entendendoautismo.com.br/photos/4807152495986263 ; https://www.facebook.com/entendendoautismo.com.br/photos/4777368428964670 https://www.facebook.com/entendendoautismo.com.br/photos/4755165027851677	Entendendo Autismo (Understanding autism)	Entendendo Autismo	Created 2010, last updated 2022	Portuguese	Facebook page of virtual flyers	Virtual flyers with drawings and text	Brazil	Brazil	Autism	Childhood, (adolescence, adulthood)	symptoms, causes, myth busters, inclusion in the community, diagnosis, treatment education strategies	Informing on autism	Unavailable	The community, children peers, teachers, (parents)	Self-education	Created in Brazil	Unavailable information	Unavailable information	Unavailable		Unavailable
English: https://www.yumpu.com/en/document/read/11501680/comic-book-well-make-it-sanofi	Article (Tekle-Haimanot et al., 2016): https://doi.org/10.1016/j.yebeh.2016.05.002	We'll make it	Author: Pierre Gento, Artist: Vincent Ringler Producer: Sanofi	2013	English, French Amharic	Comic book	Drawings and text in comic format	Kenya	Africa	Epilepsy	Unspecified school age, relevant to childhood	Symptoms, identification, community inclusion and stigma reducation, misconceptions, care and prognosis	Raising awareness about epilepsy, to fight misconceptions which are often associated with it, and to improve access to treatment which is most cases can prevent seizures	Unavailable	School pupils and students, teachers, nurses, community/religious leaders, general public	Self-education	As highligted by Tekle-Haimanot et al. (2016) the book is routed in African context and culture and illustration reflect Ethiopian contexts e.g. urban and village settings, traditional treatment, popular game of football	Developed in collaboration with the Kenyan Association for the Welfare of People with Epilepsy (Tekle-Haimanot et al., 2016)	40 health professionals evaluated the relevance and 90% recommended the book as useful educational material for school children; positive feedback was also given by local high school students participating in the evaluation study, suggesting acceptibility (Tekle-Haimanot et al., 2016)	Tekle-Haimanot et al., 2016, in Ethiopia; Significant reduction in stigma and misconceptions on epilepsy cause. countagiousness, means of diagnosis and of intervention was found between pre-test and post-test using a bespoke questionnaire in a sample of 226 high school students (rural and urban settings)		Unavailable
https://www.shuchona.org/search-details/demystifying-autism		Demystifying Autism	Saima Wazed Hossain, Shuchona Foundation	Unavailable	English	Blog	Text	Bangladesh	Bangladesh	Autism	Unspecified, relevant to childhood	Causes, signs and features, identification, prognosis, support	Providing answers to frequent questions	Unavailable	General public	Self-education	Written within a local organisation, with specific references to the Bangladeshi context	Unavailable information	Not applicable	Not applicable	Causes paragraph is focused on perinatal exposures and complications and genetic mutations rather than normal genetic continuum	Unavailable
http://ipnabsmmu.edu.bd/autism/	Intellectual Disability: http://ipnabsmmu.edu.bd/intellectual-disability/ (ADHD Parent Handout: http://ipnabsmmu.edu.bd/intellectual-disability/) Asperger Syndrome: http://ipnabsmmu.edu.bd/asperger-syndrome/ (Cerebral Palsy: http://ipnabsmmu.edu.bd/cerebral-palsy/) Down Syndrome: http://ipnabsmmu.edu.bd/down-syndrome/ Fragile X Syndrome: http://ipnabsmmu.edu.bd/fragile-x-syndrome/ (Learning Disab…	Developmental Disabilities (in "Resources")	Institute of Paediatric Neurodisorder & Autism (IPNA)	Unavailable	English	Fact Sheets	Text	Bangladesh	Bangladesh	Autism, Intellectual disability, Cerebral Palsy, Down Syndrome, William Syndrome, (ADHD, Tourette Syndrome, specific learning disabilities)	Childhood	What each DD is, causes, signs, symptoms, features, available support, inclusive education and communication strategies	Unspecified (informing on DDs)	Unavailable	General public (with some pages that seem directly specifically at parents)	Self-education	Written within a local organisation	Unavailable information	Not applicable	Not applicable	Separate fact sheets for autism and Asperger, but overlapping in content	Unavailable
https://www.ubuntu-hub.org/resources/animations/		Developmental disability	Ubuntu-Hub (Juntos team)	Unavailable; The project started in 2017	English, Portuguese, Spanish	Video	Voice over cartoon	United Kingdom	Colombia, Brazil; Ubuntu Hub resources are now being used in several LMICs	All DD (the project was originally focused on cerebral palsy and zika syndrome)	Unspecified	Social exclusion, call for inclusion	Encouraging the society to be more inclusive	Unavailable	General public	Self-education	The overall intervention (Juntos) was adapted from a previous programme in collaboration with a local association and university in Brazil and with the local government in Colombia. Specific development information on this particular is not available	Unavailable information (for the video)	Not applicable	Unavailable information (for the video)		All rights reserved
https://www.autistologos.com/	Examples: https://www.autistologos.com/copia-florais-1 https://www.autistologos.com/copia-marcos-do-desenvolvimento	Autistologos.com	Autistologos	Unavailable	Portuguese	Website with several relevant blogs	Text and illustrations	Brazil	Brazil	Autism (Asperger)	Childhood	Blogs in relevant blog sections--e.g. "Autismo" (autism), "Tratamento - O que fazer???" (treatment - what to do???) and "Mais…" (more) cover what is autism, signs, symptoms and features, identification, gender differences, comorbidity and overlap with other conditions, intervention, inclusive strategies, education strategies	Informing	Unavailable	General public	Self-education	Written within a local organisation	The original nucleus of the organisation is the family of a child with autism	Not applicable	Not applicable		Unavailable
https://www.bibliotecabrincar.org.ar/	Examples: https://www.bibliotecabrincar.org.ar/el-sindrome-savant-y-el-autismo/ https://www.bibliotecabrincar.org.ar/autismo-en-mujeres-entrevista-a-mgt-cynthia-dagostino-primera-parte/ https://www.brincar.org.ar/preguntas-frecuentes/	Biblioteca Virtual Brincar	Fundación Brincar	Unavailable	Spanish	Online library with several relevant blogs	Text and illustrations	Argentina	Argentina	Autism	Childhood (and adolescence and adulthood)	Relevant blogs cover what is autism, signs, symptoms and features, identification, gender differences, comorbidity and overlap with other conditions, intervention and support	Making scientific information and materials on autism available to all	Unavailable	General public	Self-education	Written within a local organisation	A couple of blogs in the "Reflections" sections are written by people with autism narrating their own experiences	Not applicable	Not applicable		Unavailable
https://apps.who.int/iris/bitstream/handle/10665/205532/B3575.pdf?sequence=1&isAllowed=y		Mental Retardation: From knowledge to action	Dr. Satish Girimaji, Dr Sultana S. Zaman, Mrs. P.M. Wijetunga, Dr. Udom Pejarasangharn	2001	English	Handbook	Text, some illustrations	India	South-East Asia	Intellectual disability	Unspecified, substantial focus on childhood	What is intellectual disability, causes, signs, symptoms, features, inclusive education and communication strategies, myths and misconceptions about intellectual disabilities, typical neurodevelopment, causes, symptoms, preventitive strategies, identification	Providing valuable information on the knowledge about intellectual disability at the time of writing, and describing how people with intellectual disabilities can be better cared for by families and others.	Unavailable	Policy-makers, caregivers, and other carers (presumably professionals, community members)	Self-education	Developed within the target region and presents information on the situation in South-East Asian countries. Some cultural beliefs are acknowledged but quickly dismissed. Illustrations are in line with South-East Asian cultures.	Unavailable information	Unavailable information	Unavailable	Very comprehensive, but language, conceptualisations and facts and figures are outdated, in line with the date of publication. Little recognition of people with DD as individuals with wills and wants and with variety of abilities (lots of generalisation).	This documentis not a formal publication of the World Health Organization (World Health Organization), and all rights are reserved by the Organization. The document may, however, be freely reviewed, abstracted ,reproduced or translated, in part or in whole, but not for sale or for use in conjunction with commercial purposes.
https://comportese.com/2012/05/23/autismo-lidando-com-comportamentos-socialmente-inadequados		Autismo: Lidando com comportamentos socialmente inadequados (Autism: Dealing with Socially Inappropriate Behaviour)	Juliana Fialho	2012	Portuguese	Blog	Text	Brazil	Brazil	Autism	Childhood	Social skills training and behaviour mangagement	Make the audience understand behavioural interventions for children with autism	Unavailable	Education and health professionals (and caregivers)	Self-education	Written within a local organisation	Unavailable information	Unavailable information	Unavailable		All rights reserved
https://www.semanticscholar.org/paper/Effect-of-Educational-Intervention-on-Knowledge-and-Bakare-Bello-Mojeed/4a15330fb457dba69f4655b35b3a8b9af0b90f1e/figure/1	Other page: https://www.semanticscholar.org/paper/Effect-of-Educational-Intervention-on-Knowledge-and-Bakare-Bello-Mojeed/4a15330fb457dba69f4655b35b3a8b9af0b90f1e/figure/3 Article (Bakare et al., 2016): https://www.semanticscholar.org/paper/Effect-of-Educational-Intervention-on-Knowledge-and-Bakare-Bello-Mojeed/4a15330fb457dba69f4655b35b3a8b9af0b90f1e	Childhood Neurodevelopmental Disorders (CNDD)	Muideen O. Bakare, Mashudat A. Bello-Mojeed, Kerim M. Munir, Oluwayemi C. Ogun, Julian Eaton and MosunmolaF. Tunde-Ayinmode	2016	English	Flyer	Text	Nigeria	Nigeria	Down Syndrome, Cerebral Palsy, autism, Language Disorders, Fragile-X Syndrome	Childhood	What DD are, causes	Inform on childhood DD together with health talks (Bakare et al. 2016)	Unaivalable	Teachers and parents	Self-education; the flyers can also be used as guidance and prompts for primary healthcare nurses to deliver educational health talks to groups of caregivers or teachers (Bakare et al., 2016)	Created in Nigeria	Unavailable information	Unavailable information	Bakare et al., 2016, in Nigeria. The flyer was tested in combination with health talks and only on primary family caregivers (mothers). Significant improvement in knowledge and awareness was found at post-test compared to pre-test on a bespoke questionnaire		Unavailable
https://www.up.ac.za/media/shared/212/What%20is%20CP/yt1s.com-english-what-is-cp_360p.zp198467.mp4	Information: https://www.up.ac.za/centre-for-augmentative-alternative-communication/article/2938080/co-designing-health-education-materials- Afrikaans: https://www.up.ac.za/media/shared/212/What%20is%20CP/yt1s.com-afrikaans-what-is-cp_360p.zp198466.mp4 isiZulu: https://www.up.ac.za/media/shared/212/What%20is%20CP/yt1s.com-isizulu-what-is-cp.zp198468.mp4 seSotho sa-lebowa: https://www.up.ac.za/med…	What is CP? Social Story (in Co-designing health and education materials)	Centre for Augmentative and Alternative Communication, University of Pretoria	2020	Afrikaans, English, isiZulu, seSotho sa-lebowa, seTswana	Video	Cartoon with voice telling a story	South Africa	South Africa and more broadly in Africa	Cerebral palsy, with focus on communication disability	Childhood	Awareness raising and stigma reduction on cerebral palsy and communication disabilities	Debunking the common myth that not being able to talk implies one has nothing to say	Unaivalable	Healthworkers	Self-education	Developed within a local university in collaboration with stakeholders	Stakeholders consulted and with whom the material was co-developed include youth with disabilities and caregivers of children and youth with communication disabilities	Unavailable information	Unavailable		Available for download and use
https://test.panaacea.org/espectro-autista/deteccion-temprana/		Detección Temprana (Early detection)	PANAACEA	Unavailable	Spanish	Blog	Text (with videos)	Argentina	Argentina	Autism	0-48 months	Signs, symptoms and features, early identification	Sharing knowledge to support early detection of autism	Unavailable	General public	Self-education	Written within a local organisation	Unavailable information	Unavailable information	Unavailable		All rights reserved
https://www.youtube.com/c/HolaPANAACEA	Examples: Espectro Autista - YouTube Aquí y Ahora - YouTube	PANAACEA	PANAACEA (Asociación Civil Programa Argentino para Niños, Adolescentes y Adultos con Condiciones del Espectro Autista)	Created 2011, last updated 2022	Spanish	YouTube channel	Videos showing experts speaking in presentation or interview format	Argentina	Argentina	Autism, (Asperger, PDD)	Childhood, (adolescence, adulthood)	Relevant videos on what autism is, signs and symptoms, identification (e.g. Espectro Autista playlist- Autism spectrum playlist) and awareness and inclusion in education and the community (e.g. Aquí y Ahora playlist- Here and now playlist)	Informing on autism	Unavailable	For videos explored: teachers, community members (and parents)	Self-education	Argentinian creator	People with autism and caregivers are involved in a few "Aquí y Ahora" (Here and now) videos labelled as "en primera persona" (in first person)	Unavailable information	Unavailable		Unavailable
https://www.youtube.com/c/ALUZAZUL/featured		ALUZAZUL	ALUZAZUL	Created 2016, last updated 2021	Portuguese	YouTube channel	Videos showing experts (usually clinicians) speaking in presentation format at times supported by text, short stories presented through narrated animations	Brazil	Brazil	Autism	Infancy, childhood, (adolescence and adulthood)	Relevant videos on what is autism, signs, symptoms andd features, inclusion strategies and communication strategies	Empowering caregivers and inspiring a new way of seeing the world through the eyes of children, celebrating the abilities and potential of each child	Each video description specifies its learning outcomes	Professionals (and caregivers)	Self-education	Brazilian creator	Unavailable information	Unavailable information	Unavailable		Unavailable
https://www.youtube.com/@InstitutoFarol		Istituto Farol - Autismo (Instituto Farol- autism)	Thiago Lopes (Instituto Farol)	Created 2018, last updated 2022	Portuguese	YouTube channel	Videos showing an expert clinician speaking in presentation or interview format	Brazil	Brazil	Autism	Infancy, childhood, (adolescence and adulthood)	Relevant videos on signs and symptoms, identification, teaching and communication strategies	Unspecified	Each video description specifies its learning outcomes	Professionals (and caregivers)	Self-education	Brazilian creator	Involvement of people with autism/caregivers in some videos (e.g. Entrevista com Willian Chimura- Interview with Willian Chimura)	Unavailable information	Unavailable		Unavailable
https://www.youtube.com/playlist?list=PLiWDtUL5RzUmAX9sJLE11wb_aieH-A0FM		André e o autismo (André and autism)	MSP - Mauricio de Sousa Produções	2019	Portuguese	6-episode series of videos	Cartoon videos narrating short stories	Brazil	Brazil	Autism	Childhood	Short stories on symptoms and features	Informing the population about autism	Unavailable	The community, teachers (and parents)	Self-education	Brazilian creators	Created by two parents of autistic children	Unavailable information	Unavailable	Some references to normality and normal lives as opposed to autism	Unavailable
https://www.youtube.com/c/mayragaiato/videos	Examples: Deficiência Intelectual em crianças e adolescentes - YouTube 🧠 Autismo: Rotinas, mudanças e flexibilidade mental! - YouTube Como incluir crianças autistas nas brincadeiras? - YouTube	Mayra Gaiato | Autismo e Desenvolvimento Infantil (Autism and childhood development)	Mayra Gaiato	Created 2016, last updated 2022	Portuguese	YouTube channel	Videos showing experts (usually clinicians) speaking in presentation or interview format	Brazil	Brazil	Autism, intellectual disability, (oppositional defiant disorder, ADHD, apraxia)	Infancy, childhood, (adolescence and adulthood)	Relevant videos on what autism/ intellectual disability (etc.) are (e.g. Deficiência Intelectual em crianças e adolescentes playlist- Playlist for intellectual disability in children and adolescents), signs, symptoms and features (e.g. Autismo: Rotinas, mudanças e flexibilidade mental! playlist- Autism: daily routines, changes and mental flexibility); inclusion and education strategies (e.g. Prof…	Disseminating content about autism and other important issues about child development to more people	Each video description specifies its learning outcomes	For videos explored: teachers, community members (and parents)	Self-education	Brazilian creator	Unavailable information	Unavailable information	Unavailable		Unavailable
https://www.youtube.com/c/LunaABA/featured	Examples: Dupla Excepcionalidade TEA e Altas Habilidades com Dr. Paulo Liberalesso 24/02/2020 - YouTube Curso Gratuito Educação Especial Inclusiva: conceitos, evidências e práticas contemporâneas. - Bing video	Luna ABA	Luna ABA	Created 2010, last updated 2022	Portuguese	YouTube channel	Videos showing an expert clinician speaking in presentation, interview or lecture format	Brazil	Brazil	Autism (and Asperger), intellectual disabilities, and other DD	Childhood, (adolescence and adulthood)	Relevant videos (e.g. Dupla Excepcionalidade TEA e Altas Habilidades com Dr. Paulo Liberalesso) on features (e.g. inclusion and education strategies (e.g. the 3 sessions of the Curso Gratuito Educação Especial Inclusiva)	Presenting the interventions with the best scientific evidence	Unavailable	For videos explored: teachers (and parents)	Self-education	Brazilian creator	Unavailable information	Unavailable information	Unavailable	Often refers to Asperger as a separate diagnosis. Includes some references to specialised research methods (e.g. meta-analyses)	Unavailable
https://www.youtube.com/c/WillianChimura/featured	Examples: Um vídeo (NÃO) bonito sobre AUTISMO - YouTube Características do Autismo - YouTube	Willian Chimura	Willian Chimura	Created 2019, last updated 2022	Portuguese	YouTube channel	Videos showing an expert by experience (autistic young adult) speaking in presentation or interview format, often supported by text	Brazil	Brazil	Autism (and Asperger)	Childhood, (adolescence and adulthood)	Relevant videos on what is autism, signs, symptoms and features, causes and prognosis, myth busters (e.g. Um vídeo (NÃO) bonito sobre AUTISMO- A (NOT) nice video about AUTISM; the playlist Características do Autismo- Autism features)	Unspecified	Each video description specifies its learning outcomes	For videos explored: the community	Self-education	Brazilian creator	Created and presented by an autistic young adult	Unavailable information	Unavailable		Unavailable
https://www.curitiba.pr.leg.br/atividade-parlamentar/comissoes-permanentes/todas-as-comissoes/acervo-comissao-de-acessibilidade/autismo-praticas-baseadas-em-evidencias.pdf		Autismo: compreensão e práticas baseadas em evidências (Autism: understanding and evidence-based practices)	Paulo Liberalesso e Lucelmo Lacerda (Movimento Capricha na Inclusão)	2020	Portuguese	Handbook	Text	Brazil	Brazil	Autism	Childhood, (adolescence and adulthood)	Signs and symptoms, inclusive strategies	Informing public administrators, politicians and teachers about evidence-based practices in intervention in autism	Unavailable	Public administrators, politicians and teachers	Self-education	Brazilian creator	Unavailable information	Unavailable information	Unavailable		All rights reserved
https://www.youtube.com/c/IluminemosPorelAutismo/featured		Iluminemos Por el Autismo	Iluminemos Por el Autismo	Created 2015, last updated 2022	Spanish	YouTube channel	Film, videos showing interviews, cartoons, often accompanying text	Mexico	Mexico	Autism	Unspecified	What is autism, features, awareness raising, call and strategies for inclusion, intervention strategies	Promoting a radical change in favor of the acceptance, understanding and integral inclusion of people on the Autistic Spectrum and other conditions of Neurodiversity	Unavailable	General public	Self-education	Created by a local organisation	Unavailable information	Unavailable information	Unavailable		Unavailable
https://www.youtube.com/channel/UCxt4TsgXKGM-eP2cv12FHJQ		Ummeed Child Development Center YouTube channel	Ummeed	2016	Hindu, at times with English subtitles	YouTube channel	Film and interviews	India	India	General DD	Childhood	Relevant videos on features on Down's Syndrome and other DD and inclusion, education and supporrt strategies	Training and advocacy	Video descriptions include specific learning outcomes	Teachers, community members (and mostly caregivers)	Self-education	Developed within a local organisation	Unavailable information	Unavailable information	Unavailable		Unavailable
https://www.who.int/en/news-room/fact-sheets/detail/autism-spectrum-disorders		Autism	World Health Organization	Last updated 2021	English, French, Spanish, Arabic, Chinese, Russian	Fact Sheet	Text	Switzerland	Globally	Autism	Unspecified	What is autism, signs and symptoms, causes (including busting myth on vaccines), prognosis, identification, interventions, human rights and inclusion	Unspecified (informing on autism)	Unaivalable	General public	Self-education	Unavailable information	Unavailable information	Not applicable	Unavailable	References include specific documents on the inexistence of evidence on a relation between vaccines and autism	Unavailable
https://redea.org.ar/info/		Información (Information)	RedEA	2014-2022	Spanish	Fact Sheets and blogs	Text	Argentina	Argentina	Autism	Childhood	Relevant webpages on what is autism, signs, symtomps and features,identification, diagnosis, classification, intervention strategies, inclusive strategies in schools and the community	Informing	Unaivalable	General public, teachers, (caregivers)	Self-education	Written within a local organisation	Unavailable information	Not applicable	Unavailable		Unavailable
http://www.autism-india.org/about-autism.php		About Autism	Action for Autism	Unavailable	English	Fact Sheet	Text	India	India	Autism	Childhood, from 18 months	What is autism, signs and symptoms, causes, identification, co-occurring conditions, intervention, prognosis, frequent questions	Unspecified (informing on autism)	Unavailable	General public	Self-education	Written within a local organisation	Unavailable information	Not applicable	Unavailable	The description of causes focuses more on neural "damage" and genetic "abnormalities" than overall genetic variation. References to the triead of impairments	Unavailable
http://www.autism-india.org/images/About%20autism_Identifying%20autism_Attachment_Download%20poster%20for%20symptoms%20of%20autism%20in%20English.jpg	Hindi: http://www.autism-india.org/images/About%20Autism_Identifying%20autism_Attachment_Download%20poster%20for%20symptoms%20of%20autism%20in%20Hindi.jpg	Watch for Signs of Autism: Detect Early	Action for Autism	Unavailable	Hindi, English	Poster	Text with drawn illustrations	India	India	Autism	Childhood	What is autism, early signs	Promoting early detection	Unavailable	Unavailable information	Self-education	Written within a local organisation. Gives data from India.	Unavailable information	Unavailable information	Unavailable		Unavailable
URL no longer available	As of January 2024, Autism South Africa booklets are being updated and expected to be made available at: https://www.aut2know.co.za/autism-south-africa-booklets/	Practical Guide to Autism Spectrum Disorder (and supplement: Autism Spectrum Disorder, High Functioning)	Autism South Africa	Unavailable	English, Sepedi, Zulu, Tswana, Sesotho, Xhosa, Afrikaans	Handbook (with supplementary handbook)	Text, with some graphs, graphic illustrations and pictures	South Africa	South Africa	Autism	Unspecified	What is autism, signs, symptoms and features, diagnosis, identification, interventions and support strategies, inclusive education strategies	Providing a practical guide to autism and a broad background of "high functioning autism"	Unavailable	Unavailable information	Self-education	Written within a local organisation and makes specific references to South African deta and resources	Unavailable information	Unavailable information	Unavailable	Includes a (reversed) additional booklet on high-functioning autism. Includes advertisements to workshops and requests for funding. Makes references to high-intensity interventions such as ABA and to specialist services	Unavailable
URL no longer available	As of January 2024, Autism South Africa booklets are being updated and expected to be made available at: https://www.aut2know.co.za/autism-south-africa-booklets/	Early Years and Autism Spectrum Disorders	Christine Deudney and Lynda Tucker	2010	English	Handbook	Text with some drawings	UK and South Africa	South Africa	Autism	Early childhood	What is autism, signs, symptoms and features,communication and communication tips, tips for school preparation, toilet training, routines, behaviour management, teaching strategies, play, safety	Unspecified (informing on autism)	Unavailable	Unavailable information	Self-education	Overseen by a local organisation. Drawings seem to reflect the a variety of ethnicities	Unavailable information	Unavailable information	Unavailable	References to Asperger syndrome	Unavailable
URL no longer available	As of January 2024, Autism South Africa booklets are being updated and expected to be made available at: https://www.aut2know.co.za/autism-south-africa-booklets/	Why does Chris do that? Some suggestions regarding the cause and management of the unusual behaviour of children and adults with Autism and Asperger syndrome	Tony Attwood	2010	English	Handbook	Text with some drawings	UK and South Africa	South Africa	Autism	Childhood	What is autism, signs, symptoms and features, promoting change, managing behaviour,improving social skills and emotion understanding and expression, comminication, management of repetitive behaviours and sensory sensitivity challenges, behaviour management	Explaining unusual behaviours in autism and suggesting ways to reduce and mange them	Unavailable	Professionals, (parents, and carers)	Self-education	Overseen by a local organisation. Drawings seem to reflect the a variety of ethnicities	Unavailable information	Unavailable information	Unavailable	Uses DSM3 definition of Autismand most references are Western and outdated. References to Asperger syndrome. Content is highly detailed. Much focus is on reducing autism fetures and typical behaviours rather than inclusion.	Unavailable
URL no longer available	As of January 2024, Autism South Africa booklets are being updated and expected to be made available at: https://www.aut2know.co.za/autism-south-africa-booklets/	The Sensory World of the Autistic Spectrum: A Greater Understanding	Kate Wilkes	Unavailable	English	Handbook	Text with some drawings	UK and South Africa	South Africa (through Autism South Africa)	Autism	Unspecified	Sensory sensitivity in autism	Providing people with an awareness of the sensory world of individuals with autism.	Giving a basic understanding of sensory integration, explaining possible difficulties in autism and offering strategies to help.	General public	Self-education	Overseen by a local organisation. Drawings seem to reflect the a variety of ethnicities	Unavailable information	Unavailable information	Unavailable		Unavailable
https://www.aut2know.co.za/wp-content/uploads/2023/08/TheSuperUsefulGuideToManagingMeltdowns.pdf		The Super Useful Guide To Managing Meltdowns	Bec Oakley	2013	English	Handbook (guide)	Text with photos and drawings	South Africa	South Africa (through Autism South Africa)	Autism, communication and cognitive delays, other DD	Childhood, adloescence, (adulthood)	Meltdowns, behavioral management	Helping readers understand why and how meltdowns happen, when to intervene and how to plan ahead to reduce the fallout and manage meltdowns.	Unavailable	Teachers, caregivers, general public	Self-education	Unavailable information. The pictures mostly present white people	Unavailable information	Unavailable information	Unavailable		Unavailable
https://autismoerealidade.org.br/convivendo-com-o-tea/cartilhas/kit-de-ferramentas-para-comportamentos-desafiadores-e-agressivos/	Original English: https://www.autismspeaks.org/tool-kit/challenging-behaviors-tool-kit	Kit de ferramentas para comportamentos desafiadores e agressivos (Challenging and aggressive behaviours toolkit)	Autism Speaks (translated by Autismo e Realidade)	2012	Portuguese	Handbook (toolkit)	Text	USA	Brazil	Autism	Challenging and aggressive behaviour and strategies to manage it	Provide information, resources and suggestions for the management of challenging and aggressive behaviour	Providing readers with strategies and resources to address behaviours labelled as "challenging" and with support during difficult situations	Unavialable	Teachers, helthworkers, (parents and caregivers)	Self-education	Unclear if there were any adaptations as the document was translated from English	Two self-advocates and a parent committee were involved in development	Unavailable information	Unavailable	The stories and names are from a USA context; references to several highly specialised professionals; lots of references to the Autism Speaks website (in English) for further information	All rights reserved. The use of unaffiliated representatives for endorsement, advertising, promotional and sales material is prohibited by law
https://www.mpsp.mp.br/portal/page/portal/cao_civel/Manual_para_as_Escolas.pdf		Manual para as escolas (Manual for schools) School Community Tool Kit	Autism Speaks (translated by Autismo e Realidade)	2011	Portuguese	Handbook (manual)	Text	USA	Brazil	Autism	Childhood, school age	What is autism, signs and symptoms, causes, inclusive and special education, intervention and inclusion strategies in the school community	Providing helpful information about students with autism and tools and strategies to achieve positive interactions and increase learning for all members of the school community	Unavailable	School community (teachers, administrators, aides, office staff, bus drivers, nurses, custodians, peers and parents)	Self-education	Unclear if there were any adaptations as the document was translated from English	A parent committee was involved	Unavailable information	Unavailable	References to USA policy and context; references to several specialised interventions, treatments and professionals; references to the Autism Speaks website (in English) for further information	All rights reserved
https://autismoerealidade.org.br/convivendo-com-o-tea/cartilhas/cartilha-guia-para-leigos-sobre-o-transtorno-do-espectro-autista-tea/		Guia para Leigos sobre o Transtorno do Espectro Autista (TEA) (Guide for laypeople on Autism Spectrum Disorder)	Autismo e Realidade	2021	Portuguese	Handbook (guide)	Text	Brazil	Brazil	Autism	Childhood (and adolescence and adulthood)	What is autism, signs and symptoms, detection and treatment, sex differences, causes, comorbities, stigma reduction, inclusive education, inclusion and communication strategies	Covering the main topics of interest to the lay public, offering a range of resources for overcoming obstacles and challenges encountered by families, improving their quality of life, and developing the autonomy of autistic people	Unavailable	Lay public interested in autism, (and caregivers)	Self-education	Brazilian authors	At least one author is a mother of a child with autism. Illustrations by an autistic artist	Unavailable information	Unavailable	Some chapters seem very scientific and not much relevant to non-professionals	Unavailable
https://autismoerealidade.org.br/convivendo-com-o-tea/cartilhas/cartilha-autismo-uma-realidade/		Cartilha Autismo: Uma Realidade (Autism booklet: a reality)	Autismo e Realidade	2013	Portuguese	Comic book	Drawings and text in comic format	Brazil	Brazil	Autism	Childhood, school age	What is autism, signs and symptoms, identification in school and next steps (e.g. referral, inclusion)	Supporting teachers, fathers, mothers and health professionals in autism identification	Unavailable	Teachers, health professionals (and parents)	Self-education	Brazilian authors	Unavailable information	Unavailable information	Unavailable		Rights Reserved. Reproduction Prohibited
http://literaturaacessivel.com.br/wp-content/uploads/2020/06/Ebook-Ico-e-o-mundo-que-queremos-construir.pdf		ICO e o Mundo Que Queremos Construir (Ico and the World we want to build)	Carina Alves & Elyse Matos (Mundo Criar)	2020	Portuguese	Children's book	Drawings and text	Brazil	Brazil	Autism	Childhood (10 yo)	A boy with autism: likes, dislikes and daily life. Call for inclusion	Broadening the understanding of human differences and different potentialities and possibilities, and calling for inclusion and participation	Unavailable	Lay public, or "Everyone who wants to think differently to change the world"	Self-education	Brazilian creator	It appears that one of the two authors may be a caregiver of a child with autism	Unavailable information	Unavailable		Unavailable
https://equipemundotdl.wixsite.com/website/post/tdl-versus-tea	Article (Mundo TDL, 2019): https://equipemundotdl.wixsite.com/website/post/tdl-versus-tea	Diferenças entre TEA (Transtorno do Espectro Autista) e TDL (Transtorno do Desenvolvimento da Linguagem) (Differences between autism and communication development disability)	Mundo TDL	2019	Portuguese	Poster/illustrative table	Table with text	Brazil	Brazil	Autism and language disability	Unspecified	Comparison between the two DD in signs, symptoms and features	Clarifying some doubts on the differences between autism and language disabilities	Unavailable	Lay public and Equipemundo's followers	Self-education	Unavailable information	Unavailable information	Unavailable information	Unavailable		Unavailable
https://mobile.rehapp.org/#/article/6c268e3d-6011-4561-8a82-7b50f07097d2	Article (Enablement, n.d.): https://enablement.eu/tools#rehapp-mobile	The RehApp: Cerebral Palsy	Enablement	Unavailable	English, French, Nepali, Portuguese, Khmer	Chapter in online app	Text, some images	The Netherlands	Low- and middle-income countries (especially in Africa, South America and south East Asia)	Cerebral Palsy	Unspecified overall, but with specific references to babies and children	Causes, signs and features, identification, prognosis, health support, intellectual, communication and social skills and development needs, learning support, daily living skills, behaviour management, stigma, awareness and inclusion, mental health	The RehApp aims to enhance fieldworkers' capacity to work with people with disabilities within the community: assess their abilities and inabilities, design rehabilitation interventions, provide care and support and refer appropriately.	Unavailable	Fieldworkers	Self-education	Unavailable information	Unavailable information	Unavailable information	Unavailable		Unavailable
https://mobile.rehapp.org/#/article/34d8eaaf-be4a-4094-b88e-ed9c3b5d7184	Article (Enablement, n.d.): https://enablement.eu/tools#rehapp-mobile	The RehApp: Intellectual Disability	Enablement; the content of these was made with the support of: -Caregivers, parents and teachers of children with intellectual disability from Indonesia -Medical and Psychology students-advisors from the Atma Jaya Catholic University Indonesia: Professor Irwanto, Weny Pandia, Pradita Sibagariang, Michael Nathaniel Budiarso, Jessica Sofian, Robert Shen, Aditya Putra, Kevin Surya, Bernadette Cindy …	Unavailable	English, French, Nepali, Portuguese, Khmer	Chapter in online app	Text, some images	The Netherlands, Indonesia	Low- and middle-income countries (especially in Africa, South America and south East Asia)	Intellectual disability	Unspecified overall, but with specific references to babies and children	Causes, signs and features, identification, prognosis, intellectual, communication and social skills and development needs, learning support, daily living skills, stigma, awareness and inspirational stories, inclusion	The RehApp aims to enhance fieldworkers' capacity to work with people with disabilities within the community: assess their abilities and inabilities, design rehabilitation interventions, provide care and support and refer appropriately.	Unavailable	Fieldworkers	Self-education	The content of these was made with the support of stakeholders and experts from Indonesia	The content of these was made with the support of caregivers, parents and teachers of children with intellectual disability	Unavailable information	Unavailable	some information may be slightly outdated	Unavailable
https://mobile.rehapp.org/#/article/58c4278e-e178-441d-aacc-b55a7e4ecd4c	Article (Enablement, n.d.): https://enablement.eu/tools#rehapp-mobile	The RehApp: Autism Spectrum Disorder	Enablement	Unavailable	English, French, Nepali, Portuguese, Khmer	Chapter in online app	Text, some images	The Netherlands	Low- and middle-income countries (especially in Africa, South America and south East Asia)	Autism	From birth to adulthood	What is autism, causes, signs and features, identification, interventions, nutrition, sleep and sensory challenges, communication strategies, daily living skills and play, education stigma, awareness and inclusion with tools (pocket card), mental health	The RehApp aims to enhance fieldworkers' capacity to work with people with disabilities within the community: assess their abilities and inabilities, design rehabilitation interventions, provide care and support and refer appropriately.	Unavailable	Fieldworkers	Self-education	Unavailable information	Unavailable information	Unavailable information	Unavailable	Some pages appear unavailable, some cpresent very little content: some informationmay be slightly outdated	Unavailable
https://mobile.rehapp.org/#/article/2bbaba8c-ddd7-49ae-bb15-13e78e5ff21a	Article (Enablement, n.d.): https://enablement.eu/tools#rehapp-mobile	The RehApp: Down Syndrome	Enablement	Unavailable	English, French, Nepali, Portuguese, Khmer	Chapter in online app	Text, some images	The Netherlands	Low- and middle-income countries (especially in Africa, South America and south East Asia)	Down Syndrome	Unspecified overall, but with specific references to babies and children	What is Down syndrome, causes, signs and features, identification, prognosis, health support, intellectual, communication and social skills and development needs, learning support, daily living skills, behaviour management, education, stigma and misconceptions, awareness and inclusion, mental health	The RehApp aims to enhance fieldworkers' capacity to work with people with disabilities within the community: assess their abilities and inabilities, design rehabilitation interventions, provide care and support and refer appropriately.	Unavailable	Fieldworkers	Self-education	Unavailable information	Unavailable information	Unavailable information	Unavailable		Unavailable
Notes: Article references
Bakare, M.O., Bello-Mojeed, M.A., Munir, K., Ogun, O.C., Eaton, J., & Tunde-Ayinmode, M.F. (2016). Effect of Educational Intervention on Knowledge and Awareness about Childhood Neurodevelopmental Disorders among Mothers attending Immunization Clinics in Lagos State, Nigeria. Neurology, Brain and Psychiatry, 2(1). NBPOA-2-007
Enablement. (n.d.). RehApp: Rehabilitation Knowledge Base for fieldworkers. Enablement. Retrieved from: https://enablement.eu/tools#rehapp-mobile
Mundo TDL. (2019). TDL versus TEA. Retrieved from: https://equipemundotdl.wixsite.com/website/post/tdl-versus-tea
Tekle-Haimanot, R., Preux, P.M., Gerard, D., Worku, D.K., Belay, H.D., & Gebrewold, M.A. (2016). Impact of an educational comic book on epilepsy-related knowledge, awareness, and attitudes among school children in Ethiopia. Epilepsy & Behavior, 61, 218-223. https://doi.org/10.1016/j.yebeh.2016.05.002
*Overtime, URLs may no longer work. To retrieve resources, please use the information provided to search the resource online or contact authors

## Sheet: Table 2 resources
Strategies specifically for health settings
URL*	Other URLs (other languages, research article, etc.)*	Title	Author(s)	Date Produced	Langauge(s)	Type/format of resource	Way of communication	Where was it developed	For use where?	Type of disability targeted	Age group targeted	Topics of content	Objectives	Learning outcomes	Audience	Mode of delivery	Cultural approprietness	Inclusiveness in development	Implementation Outcomes	Testing information	Unusual Characteristics	Copyright licence details
						Flyer, video, training programme manual, self-guide, just a chapter/session (if only one is on DD)? Etc.	Images or writing or someone speaking? Cartoon or film? Interviews or life scenes? Etc. For training programme there is likely to be no info (rather, there will be for way of delivery)				The resource is about children with DD in what age group?	Causes? Prognosis? Ways to include? At school? In healthcare? In community? Etc.	If specifically detailed by resource or describing article		Who is the audience?	Lecture or workshop, or combination, or self-education? Where? Sessions? Deliverer? Etc.	Was culture taken into consideration while developing the resource? For now, if yes include details on how	Were self-advocates and/or caregivers included in the intervention development process?	Are there indications that there are appropriately trained deliverers? And master trainers? Resources? Necessary incentives to people attending?		Was there something unusual or that we may want to flag?	Information on copyright reported from the reource
https://www.open.edu/openlearncreate/mod/oucontent/view.php?id=304	Article (Tilahun et al., 2019): https://journals.sagepub.com/doi/10.1177/1362361317730298	When Children Have Problems (Study Session 17 in the Non-Communicable Diseases, Emergency Care and Mental Health Module of the Health Education and Training HEAT programme)	Ms Shitaye Astawes, Ethiopian Centre for Disability and Development Dr Abebaw Fekadu, Addis Ababa University Dr Charlotte Hanlon, Addis Ababa University Dr Haddis Solomon, Amanual Hospital, Addis Ababa Dr Yared Tilahun, Tikur Anbessa Hospital, Addis Ababa Dr Samuel Workneh (Module Academic Coordinator), Addis Ababa University The Academic Editors of Non-Communicable Diseases, Emergency Care and M…	2013	English, Ahmaric	Training session	Presentation supported by text on handouts (just text in online self-education module)	UK, Ethiopia	Ethiopia; the Open University suggests the HEAT programme can be used across sub-Saharan Africa	Intellectual disability, (enuresis, mental health disorders), with mentions of other DD	Childhood (and adolescents)	Typical development, what is intellectual disability, signs, symptoms and features, identification, causes, prevention, helping caregivers to support children's development, what is autism	Training frontline healthcare workers across sub-Saharan Africa, teaching them about the most common and most important problems in the intellectual, emotional and behavioural development of a child and what to do when they suspect a child may have these problems.	When you have studied this session, you should be able to: 1 Define and use correctly all of the key words printed in bold. 2 Identify important and common problems that occur in childhood. 3 Explain how you support families with children who have intellectual disabilities. 4 Describe what enuresis is and what you can do to support the family and the affected child. 5 Describe the common forms of…	Health Extension Workers	Lecture-based training session in a training programme delivered by unspecified HEAT facilitators, with handouts (or self-education)	Produced in collaboration with the Ethiopian Federal Ministry of Health (FMOH) and Regional Health Bureaus (RHBs) as well as a range of medical experts and health science specialists within Ethiopia.	There was no direct inclusion of self-advocates or caregivers	Adaptable to other contexts	Tilahun et al., 2016, in Ethiopia. The cross-sectional study using questionnaire-based structured interview found that Health Extention Workers who had received the HEAT training had fewer negative beliefs on children with autism and less desire for social distance from them compared to those who had received no training.		Except for third party materials and/or otherwise stated (see terms and conditions) the content in OpenLearn is released for use under the terms of the Creative Commons Attribution-NonCommercial-Sharealike 2.0 licence. In short this allows you to use the content throughout the world without payment for non-commercial purposes in accordance with the Creative Commons non commercial sharealike licen…
https://www.thesparkproject.net/heat-training	Alternative: https://openlearncreatelive-s3bucket.s3.eu-west-2.amazonaws.com/35/fc/35fcbf459a27ea92c1dfea25508c257c04554445?response-content-disposition=inline%3B%20filename%3D%22Mental%20Health%20a%20Guide%20for%20Community%20Health%20Workers%20%28version%201.2%29.pdf%22&response-content-type=application%2Fpdf&X-Amz-Content-Sha256=UNSIGNED-PAYLOAD&X-Amz-Algorithm=AWS4-HMAC-SHA256&X-Amz-Credentia…	Child developmental and mental health problems (page 21 and chapter 6 in Mental Health: a Guide for Community Health Workers of the Health Education and Training in the HEAT+ programme)	The Open University, Dr Charlotte Hanlon, Dr Basiro Davey, Dr Abebaw Fekadu, Dr Fikirte Girma, Dr Rosa Hoekstra, Dr Radmila Mileusnic, Dr Bethlehem Tekola, Dr Ilona Roth	2017	English, Ahmaric	Handbook (pocket guide)	Text with some drawn illustrations and tables	UK, Ethiopia	Ethiopia, adaptable to other contexts	Intellectual disability, autism, other DD (and child mental health disorders)	Childhood	Signs sympoms and features, identification, approaching the caregiver and the child, mental health first aid, referral, what are DD, what is intellectual disability, what is autism, helping caregivers to support children's development and manage behaviour, raising awareness in the community, inclusion strategies, supporting caregivers and teachers	Helping health workers discuss DD and child mental health disorders and provide support	Subheadings define clear learning outcomes	Health Extension Workers	Self-education (used in the context of a broader health training programme)	The development of this resource followed local Health Extension Workers' feedback on the original HEAT programme. The team who developed the guide included Ethiopian experts. The guide makes references to the local context and illustrations reflect such context.	There was no direct inclusion of self-advocates or caregivers	Adaptable to other contexts	Tilahun et al., 2019: cross-sectional study showing through a questionnaire-based structured interview that Health Extention Workers who had received the enhanced training HEAT+ (including the pocket guide as well as a set of training videos) had fewer negative beliefs on children with autism and less desire for social distance from them compared to those who had received the original HEAT traini…		As Open Educational Resources, the Guide is free to download, use and adapt within a Creative Commons AttributionNonCommercial-ShareAlike licence https://creativecommons.org/licenses/by-ncsa/2.0/uk/
https://www.thesparkproject.net/heat-training	Alternative: https://www.open.edu/openlearncreate/mod/oucontent/view.php?id=127693 Course page: https://www.open.edu/openlearncreate/course/view.php?id=2714	Training videos on childhood developmental problems (in the Non-Communicable Diseases, Emergency Care and Mental Health Module of the Health Education and Training HEAT+ programme)	Produced and Directed By: Dr Janet Sumner Written by: Drs Alemtsehay Eyasu, Abebaw Fekadu, Fikirte Girma, Charlotte Hanlon, Rosa Hoekstra, Ilona Roth, Bethlehem Tekola and Mr Dejene Tilahun Editor: Andrew Rix Camera and sound: Dr Janet Sumner and Andrew Rix Actors (dramatizations): Dr Fikirte Girma, Dr Alemtsehay Eyasu and Miss Yalemwork Alemaye Narrator: Dr Bethlehem Tekola With contributions fr…	2017	Amharic, Amharic with English subtitles	Videos	One-to-one interview film, with subtitles	UK, Ethiopia	Ethiopia, adaptable to other contexts	Intellectual disability, autism	Childhood	Identification, supporting caregivers	Offering health workers models of good interview practice for the early detection of DD and for supportive counselling and problem solving	Detecting intellectual disability Supporting a parent of a child with intellectual disability Detecting autism Supporting a parent of a child with autism Supporting a mother with many social problems	Health Extension Workers	Self-education or as part as a broader training (e.g. HEAT+)	The development of this resource followed local Health Extension Workers' feedback on the original HEAT programme. The team who developed the video included Ethiopian experts references to local contexts. The videos are set in Ethiopia.	There was no direct inclusion of self-advocates or caregivers	Adaptable to other contexts	Tilahun et al., 2016: cross-sectional study showing through a questionnaire-based structured interview that Health Extention Workers who had received the enhanced training (including the videos as well as a pocket guide) had fewer negative beliefs on children with autism and less desire for social distance from them compared to those who had received the original HEAT training or no training. How…		Unavailable
https://www.cambridge.org/core/books/where-there-is-no-psychiatrist/problems-in-childhood-and-adolescence/B602676A2A304314278F45E3143CB1E9		Problems in childhood and adolescence (Chapter 11 in Where there is no Psychiatrist)	Vikram Patel, Charlotte Hanlon	2018	English	Book / guide	Text and illustrations	UK, USA, Ethiopia	Globally, especially in low- and middle- income countries and low-resourced settings	Intellectual disability, cummunication disorders, learning disabilities, autism, (ADHD, childhood mental health problems)	Childhood (and adolescence)	Signs and symptoms, causes, identification, intervention and management strategies	Equip health workers with the knowledge and skills to detect mental health problems and help people recover.	Unavailable	General health workers	Self-education	Authors, who have long-years experience of low- and middle- income countrieshave taken a person-centred, symptom-based approach to describing mental health problems and care, to make the manual more adaptable and comprehensible to a variety of cultures	Unavailable information	Unavailable information	Unavailable		The copyright in the material on the Cambridge.org website pages is owned by or licensed to Cambridge University Press & Assessment, or reproduced with permission from other third-party copyright owners. It may be downloaded and printed solely for personal reference, but not otherwise copied, distributed, adapted or altered in any way or transmitted to others (unless explicitly stated below (for …
https://www.bpfbd.org/dept-tsp/?fbclid=IwAR2LcVGXQ7rMfyKKb8PQmPwujlvA8Si0CvwLUN5p3ZRREnK4ost2oXY8q9A		Therapeutic Intervention for autism (TIA) Clinic (Tutorial 5.4, pp 669-729, in Training manual for the establishment of child development and disability services in Bangladesh)	Bangladesh Protibondhi Foundation; Editors-in-chief: Naila Z. Khan & Humaira Muslima; Co-editors: Razia Sultana, Asma Begum Shilpi, Nasrin Sultana, Bipasha Roy	2021	English	Training tutorial in multi-professional training programme (manual)	Text, tables, diagrams and illustrations	Bangladesh	Bangladesh	Autism	0-18 years (and adulthood)	Relevant tutorials on what is autism, prevalence, signs, symptoms and features, impact, identification, comorbities, causes, prognosis, identification and diagnosis (5.4.2) intervention strategies (5.4.2; 5.4.3), sensory processing (5.4.4)	Training professionals expected to work in newly established child development centres	(1) To plan appropriate need-based intervention for each individual child through a multidisciplinary team approach. (2) To improve quality of life through optimizing socialization and communication skills. (3) To counsel parents to reduce family and individual stress.	Generic health workers (and developmental therapists)	Tutorials	The manual was developed based on editors' three-decades clinical experiences in Bangladesh. Some of the data presented is specifically from Bangladesh.	Unavailable information	Unavailable information	The training programme was used to establish several child development centres in Bangladesh	The manual provides bullet-point information rather than a detailed guide to delivering the tutorial. References to "dietary advice" as intervention strategy. Some of the references to genetic, biological and environmental factors are by now a bit dated. Interesting classification of communication levels is "own agenda", "requester", "early communicator", "partner". In-depth focus on sensory proc…	All rights reserved
https://www.bpfbd.org/dept-tsp/?fbclid=IwAR2LcVGXQ7rMfyKKb8PQmPwujlvA8Si0CvwLUN5p3ZRREnK4ost2oXY8q9A		Speach, Language and Communication (SLC) Clinic (Tutorial 5.5, pp 730-766, in Training manual for the establishment of child development and disability services in Bangladesh)	Bangladesh Protibondhi Foundation; Editors-in-chief: Naila Z. Khan & Humaira Muslima; Co-editors: Razia Sultana, Asma Begum Shilpi, Nasrin Sultana, Bipasha Roy	2021	English	Training tutorial in multi-professional training programme (manual)	Text, tables, diagrams and illustrations	Bangladesh	Bangladesh	Speech, language, communication difficulties and delays (and hearing impairments)	0-18 years (and adulthood)	Relevant tutorials on what are speech, laguage, communication difficulties, signs, symptoms and features, communication strategies (3.5.1), attention and listening skills and support (3.5.3)	Training professionals expected to work in newly established child development centres	(1) To improve skills that allow the child to communicate more effectively. (2) To improve the ability to understand and express thoughts. (3) To develop social skills. (4) To develop greater self-esteem. (5) To increase independence.	Generic health workers (and developmental therapists)	Tutorials	The manual was developed based on editors' three-decades clinical experiences in Bangladesh	Unavailable information	Unavailable information	The training programme was used to establish several child development centres in Bangladesh	The manual provides bullet-point information rather than a detailed guide to delivering the tutorial.	All rights reserved
https://www.bpfbd.org/dept-tsp/?fbclid=IwAR2LcVGXQ7rMfyKKb8PQmPwujlvA8Si0CvwLUN5p3ZRREnK4ost2oXY8q9A		Well Baby and Neonatal Clinic (WBC) (Tutorial 5.6, pp 767-789, in Training manual for the establishment of child development and disability services in Bangladesh)	Bangladesh Protibondhi Foundation; Editors-in-chief: Naila Z. Khan & Humaira Muslima; Co-editors: Razia Sultana, Asma Begum Shilpi, Nasrin Sultana, Bipasha Roy	2021	English	Training tutorial in multi-professional training programme (manual)	Text, tables, diagrams and illustrations	Bangladesh	Bangladesh	All DD (and sensory disabilities)	0-5 years	Relevant tutorials on typical development (5.6.1) and early intervention for developmental support (5.6.2)	Training professionals expected to work in newly established child development centres	(1) To identify children at-risk for neurodevelopmental impairments from neuborn till the early months of life. (2) To provide early intervention to optimize development. (3) To provide early intervention to prevent disability in future. (4) When required, to refer the child to the appropriate professional immadiately, especially for seizures and sensory deficits (vision and hearing). (5) To incr…	Generic health workers (and developmental therapists)	Tutorials	The manual was developed based on editors' three-decades clinical experiences in Bangladesh	Unavailable information	Unavailable information	The training programme was used to establish several child development centres in Bangladesh	The manual provides bullet-point information rather than a detailed guide to delivering the tutorial.	All rights reserved
https://www.who.int/publications/i/item/9789241549790		Child&Adolescent Mental & Behavioural Disorders (CMH, pp. 69-92 in mhGAP Intervention Guide 2.0)	World Health Organization Department of Mental Health and Substance Abuse	2016	English, Arabic, French, Italian, Marathi, Russian, Spanish, Thai, Ukrainian	Handbook (decision-making tool)	Diagrams, text	Switzerland	LMICs, extended to all World Health Organization regions	Behaviour problems, DD in general, (and ADHD, conduct disorder, emotional problems, depression)	0-12 years (and adolescence and adulthood)	Identification, signs and symptoms, management and intervention strategies	Assisting in implementation of mhGAP (aimed at providing services for people with MNS disorders and their carers, and to bridge the gap between available resources and the large need for these services)	To assess, manage and follow up	Non-specialist health workers	Self-education and use as a decision-making and management tool	Recommendations for development came from an international panel of individual experts and institutions with appropriate background experi- ence: clinicians, researchers, programme managers, policy makers and service users	Service users were involved in development	Unavailable information	Unavailable		Requests for permission to reproduce or translate World Health Organization publications –whether for sale or for non-commercial distribution– should be addressed to World Health Organization Press through the World Health Organization website
https://cdn.who.int/media/docs/default-source/brain-health/mhgap-training-manuals/cmh_module.pdf?sfvrsn=660c8945_5	Slides: https://cdn.who.int/media/docs/default-source/brain-health/mhgap-training-manuals/cmh_slides.pdf?sfvrsn=3658f227_5 Supporting Material: https://cdn.who.int/media/docs/default-source/brain-health/mhgap-training-manuals/cmh_supporting_material.pdf?sfvrsn=f95ea958_5 Facilitation guide: https://apps.who.int/iris/bitstream/handle/10665/259161/World Health Organization-MSD-MER-17.6-eng.pdf	Child and adolescent mental and behavioural disorders (Module in the mhGAP Training of Health-care providers (TOHP))	World Health Organization	2017	English	Training programme module	Presentation and group discussion / activities	Switzerland	LMICs	General DD, autism, intellectual disability, (ADHD, mental health disorders)	Childhood (and adolescence)	Typical development, what are DD, definitions and features of autism, intellectual disability, (ADHD and mental health disorders), case studies, identification, assessment, early intervention	Ensuring that health-care providers attain core competencies in assessing, managing and delivering care for children and adolescents with DDs (and mental health disorders) using the evidence-based mhGAP Intervention Guide (mhGAP-IG) in non-specialized health settings.	1. Promotes respect and dignity for people with MNS conditions [here DD and child and adolescents' mental health disorders] (attitude). 2. Knows common presentations of priority MNS conditions (knowledge). 3. Knows assessment principles of MNS conditions (knowledge). 4. Knows management principles of MNS conditions (knowledge). 5. Uses effective communication skills in all interactions with peopl…	Non-specialist health-care providers	Group training module delivered by mhGAP trainers in 5.8h with presentation, activities and supporting materials as videos and a participant's logbook, all used in conjuction with the mhGAP Intervention Guide	Unavailable information except that there is flexibility in how the module is taught and how the training is planned depending on the local context	Unavailable information	Not applicable	Unavailable		Some rights reserved. This work is available under the Creative Commons Attribution-NonCommercial-ShareAlike 3.0 IGO licence (CC BY-NC-SA 3.0 IGO; https://creativecommons. org/licenses/by-nc-sa/3.0/igo). Under the terms of this licence, you may copy, redistribute and adapt the work for non-commercial purposes, provided the work is appropriately cited, as indicated below. In any use of this work, …
http://www.earlydetectiondisabilities.com/Poster.htm	Article (Chopra et al., 1999): https://link.springer.com/article/10.1007/BF02845517	Signs of Mental retardation	Geeta Chopra	pre-1999	English, Hindi	Poster	Mostly text with some illustrations	India	India	Intellectual disability (especially cerebral palsy and Down's syndrome)	3 months - 5 years	Signs and symptoms, causes	Supporting identification of intellectual disability	Unavailable	Community child care and health workers	Self-education or use in a workshop	Created by a local researcher	Unavailable information	Unavailable information	Unavailable	Use of older terminology "mental retardation": higher focus on physical signs; simplified and schematic content may be misinterpreted	Available to all for wider use
http://www.earlydetectiondisabilities.com/Poster.htm	Article (Chopra et al., 1999): https://link.springer.com/article/10.1007/BF02845517	Managing a child with intellectual challenge: General principles	Geeta Chopra	pre-1999	English, Hindi	Poster	Text	India	India	Intellectual disability	Childhood	Communication and teaching strategies	Helping supporting children with intellectual disability	Unavailable	Community child care and health workers	Self-education or use in a workshop	Created by a local researcher	Unavailable information	Unavailable information	Unavailable	Higher focus on physical signs; simplified and schematic content may partly hide variability among children with ID	Available to all for wider use
https://www.maits.org.uk/resources/#close		Caring for Children with Development Disabilities	Mel Adams, Percy Cardozo, Jasmina Cherquit, Sheila Christopher, Gauri Divan, Tina Gericke, Justine Glynn‐Jones, Clare Grimbles, Diana Hiscock, Claire Leadbeater, Tara Louviere, Jane Pettigrew, Helen Ribchester, Vivek Vajaratkar, Jennifer Warwick, Moira Pook and Rachel Warner (Multi-Agency International Training and Support)	2017	English (available in Nepalese upon request)	Handbook (guide, manual)	Text, graphs and illustrations	United Kingdom	India and other LMICs in Asia; it can be used in low-resource settings globally (according to the resource)	Cerebral palsy, intellectual disability, autism and some content on epilepsy, (ADHD and sensory and physical disabilities)	Birth to adolescence	What are cerebral palsy, intellectual disability and autism, signs, symptoms and features, causes, associated conditions, working with caregivers, support strategies in early development, support and inclusion strategies in childhood (and adolescence)	Supporting staff working with parents to promote the development and independence of their child with neurodevelopmental disabilities	Unavailable	Non-specialist health workers who have received previous informal training on DD (e.g. MAITS Working with Children with Developmental Disabilities and their caregivers - for non-specialists in low resource settings)	Self-education	Developed in partnership with an Indian and a Nepalese organisation and with contributions by professionals from India, Bangladesh and Sri Lanka, as well as the UK	Information on development does not suggest inclusion of self-advocates or caregivers	MAITS highlights that the project is sustainable as they train available local community healthworkers. The guide also supports sustainability, as it provides practical applications	Unavailable		Can be used and reproduced with permission
https://www.maits.org.uk/resources/#close		Working with Children with Developmental Disabilities and their caregivers - for non-specialists in low resource settings	Mel Adams, Christine Staple-Ebanks, Anjali Joshi, Erin Mercer, Shabnam Rangwala. (Multi-Agency International Training and Support)	2018	English	Training programme (manual and presentation)	Oral presentation, guided by the text in the slides, notes and manual	United Kingdom	Low-resource settings	Cerebral palsy, spina bifida, intellectual disability, autism, epilepsy (muscolar dystrophy, ADHD and specific learning disabilities)	Childhood, mostly 0-8 years	Typical development, what are cerebral palsy, spina bifida, intellectual disability, autism, epilepsy (muscolar dystrophy, ADHD and specific learning disabilities), supporting and working with caregivers, supporting children wih DD and their inclusion, treatment, views of disability, diability rights, supporting functional development, communication and behaviour management strategies, identifica…	Providing trainees with knowledge of DD, an understanding of disability within a social context, respect towards people with disabilities, and skills to work with children with DD and their caregivers.	The course aims to provide trainees with: An overview of childhood disabilities and their causes and impact An understanding of how to use daily activities to promote health, development and well-being The skills to be able to use the MAITS Guide for Parents and work effectively and respectfully with children with disabilities and their caregivers	Non-specialist health workers who have experience of working with children, and preferably some experience of working with children with disabilities, but have little or no knowledge of developmental disability	8-day training programme delivered by multidisciplinary teams of two specialist clinicians, 12 sessions with power point presentation, workshop activities and pen & paper exercises; Part 1 is 6 sessions in 2 days and Part 2 is 6 sessions in 6 days	Ad-hoc cultural and contextual adaptations are encouraged	Illustrations by children with DD. Information on development of the overall manual does not suggest further inclusion of self-advocates or caregivers	MAITS highlights that the project is sustainable as they train available local community healthworkers. The guide also supports sustainability, as it provides practical applications	Piloted in Jamaica before publication		Can be used and reproduced with permission
https://apps.who.int/iris/bitstream/handle/10665/312354/sea-rehab-77-eng.pdf?sequence=1&isAllowed=y	Article (Narayan et al., 2017): https://journals.sagepub.com/doi/10.1177/1744629516687180?url_ver=Z39.88-2003&rfr_id=ori:rid:crossref.org&rfr_dat=cr_pub%20%200pubmed	Intellectual Disability. A Manual for CBR Workers	Jayanthi Narayan; published by World Health Organization Regional Office for South-East Asia	2007	English, translated in Telugu	Handbook / training manual	Text with some drawn illustrations	India	India, with possibility to use in Member Countries of the World Health Organization South-East Asia Region	Intellectual disability	Childhood, (adolescence and young adulthood)	What is intellectual disability, signs and symptoms, categorisation, co-occurring conditions, identification, referral, intervention strategies, training caregivers in supporting children's social and life skills development development, education strategies, mobilising resources and raising awareness in the community	Creating awareness on the potentials of persons with intellectual disability and training them in a systematic manner	Provides valuable information on training of community-based rehabilitation workers who, in turn, can train family members on how to care for a person with intellectual disability	Community based rehabilitation workers	Self-education or delivered by pre-trained community coordinators as a 3-day training programme to a group of 25-30 workers, in presentation and discussion format, with a 3-month follow-up workshop	Written by an expert from the region. Suggestions from local Community Coordinators were incorporated after initial testing. Drawings seem to reflect the Indian context	Unavailable information	Feasible delivery by Community Coordinators. Perceived as useful by trained Community Coordinators and CBR workers	The manual was initially tested in India, by training Community Coordinators, who, as claimed by the author, were then shown to be able to deliver the training to CBR workers using the manual (Narayan et al., 2007). Additional testing information: Naraya et al., 2017, in India. The manual was part of a larger cascade-training project that lead to the establishment of neighbourhood centres servici…	Includes some outdated terminology with negative connotations (e.g. "mental retardation", "affected"); includes very specific strategies training for supporting children in learning life skills	All rights are reserved by the World Health Organization. The document may, however, be freely reviewed, abstracted, reproduced or translated, in part or in whole, but not for sale or use in conjunction with commercial purposes.
https://www.dinf.ne.jp/doc/english/global/david/dwe002/dwe00234.html#part1chap32		Mental Retardation (Chapter 32 in Disabled Village Children. A guide for community health workers, rehabilitation workers, and families.)	David Werner	1987	English	Chapter in an interactive book (guide)	Text with some drawn illustrations	USA	Global, especially in rural areas	Intellectual disability	Childhood	What is intellectual disability, causes, prevention, signs, symptoms, features, prognosis, medical care	Recognizing, Helping with, and Preventing intellectual disabilities	Unaivalable	Community health workers, rehabilitation workers, and families	Self-education. Readers can use links within the chapter to move to related chapters.	Persons or programs from 27 countries on 6 continents (North and South America, Africa, Asia, Europe, Australia) have contributed, with contribution of a Mexican rural community being particularly recognised. Illustrations reflect a rural context	Written with the help of disabled persons in many countries, and with the substantial involvement of disabled children and their families in a project in Mexico.	Unavailable information	Unavailable	Labels are very outdated and often negative; some attempts to explain concepts in a simple way may result in increased stigma (e.g. "mistake" in the chromosomes); "Some children with Down syndrome can go to school"	The Hesperian Foundation encourages others to copy, reproduce or adapt to meet local needs, any or all parts of this book, including the illustrations, provided the parts reproduced are distributed free or at cost-not for profit. Any organization or person who wishes to copy, reproduce, or adapt, any or all parts of this book for commercial purposes, must first obtain permission to do so from the…
URL no longer available	As of January 2024, Autism South Africa booklets are being updated and expected to be made available at: https://www.aut2know.co.za/autism-south-africa-booklets/	Patients with an Autism Spectrum Disorder – information for health professionals	Christine Deudney	2010	English	Handbook	Text with some drawings	UK and South Africa	South Africa	Autism	Childhood (and adulthood)	What is autism,awareness, understanding and managing autistic people's behaviour in the health facilities, interacting with them and responding to their needs	Informing and advising health professionals when they encounter patients with Autism for reasons other than Autism	Unavailable	All health professionals and hospital who may come into contact with an adult or child with autism for reasons other than their autism.	Self-education	Overseen by a local organisation. Drawings seem to reflect the a variety of ethnicities	Unavailable information	Unavailable information	Unavailable		Unavailable
Notes: Article references
Chopra, G., Verma, I.C. & Seetharaman, P. (1999). Development and assessment of a screening test for detecting childhood disabilities. The Indian Journal of Pediatrics, 66(3), 331-335. https://doi.org/10.1007/BF02845517
Narayan, J., Pratapkumar, R., & Reddy, S.P. (2017). Community managed services for persons with intellectual disability: Andhra Pradesh experience. Journal of Intellectual Disabilities, 21(3), 248-258. https://doi.org/10.1177/174462951668718
Tilahun, D., Fekadu, A., Tekola, B., Araya, M., Roth, I., Davey, B., ... & Hoekstra, R. A. (2019). Ethiopian community health workers’ beliefs and attitudes towards children with autism: Impact of a brief training intervention. Autism, 23(1), 39-49. https://doi.org/10.1177/1362361317730298
*Overtime, URLs may no longer work. To retrieve resources, please use the information provided to search the resource online or contact authors

## Sheet: Table 3 resources
Strategies specifically for education settings
URL*	Other URLs (other languages, research article, etc.)*	Title	Author(s)	Date Produced	Langauge(s)	Type/format of resource	Way of communication	Where was it developed	For use where?	Type of disability targeted	Age group targeted	Topics of content	Objectives	Learning outcomes	Audience	Mode of delivery	Cultural approprietness	Inclusiveness in development	Implementation Outcomes	Testing information	Unusual Characteristics	Copyright licence details
						Flyer, video, training programme manual, self-guide, just a chapter/session (if only one is on DD)? Etc.	Images or writing or someone speaking? Cartoon or film? Interviews or life scenes? Etc. For training programme there is likely to be no info (rather, there will be for way of delivery)				The resource is about children with DD in what age group?	Causes? Prognosis? Ways to include? At school? In healthcare? In community? Etc.	If specifically detailed by resource or describing article		Who is the audience?	Lecture or workshop, or combination, or self-education? Where? Sessions? Deliverer? Etc.	Was culture taken into consideration while developing the resource? For now, if yes include details on how	Were self-advocates and/or caregivers included in the intervention development process?	Are there indications that there are appropriately trained deliverers? And master trainers? Resources? Necessary incentives to people attending?		Was there something unusual or that we may want to flag?	Information on copyright reported from the reource
https://www.facebook.com/groups/965835180415612/learning_content	Laotian: https://www.facebook.com/groups/640036246483905/learning_content/ Article (Low et al., 2021): https://journals.sagepub.com/doi/10.1177/1362361320984899	The Story of Khamdy	Dr. Hui Min Low and associates	2019	English, Laotian	Online teacher training module	20 units, with pictorial-narrative videos (voice over cartoon), summary notes (in poster format) and quizzes	Malaysia	Laos	Autism	From birth to adolescence, with greater focus on early childhood	Signs, symptoms and features, identification, early intervention, support to caregivers, communication, and behaviour management strategies in schools, inclusion strategies, transition to adulthood	Providing a meaningful and engaging way of learning about effective social communication and inclusion for young children with autism	Each module has a learning outcome	Teachers	Online learning (4 weeks); in the testing study these were preceded by a half-day orientation workshop (Low et al., 2021)	The resource was developed and translated in collaboration with local teacher trainers; the pictorial narration method is selected as a culturally-acceptable method; the example child in the module is Laotian; principles of cross-cultural translation and content validation were applied. (Low et al., 2021)	Information on development does not suggest inclusion of self-advocates or caregivers	High social validity of the training method and training content, as rated by trained teachers (Low et al., 2021)	Low et al., 2021, in Laos. Significant improvement in knowledge of autism diagnosis, etiology and treatment and reducation in stigma were found between pre-test and post-test using the Autism Stigma and Knowledge Questionnaire (Harrison et al., 2017) in a sample of 87 Laotian teachers	Focused on one child, may lose a bit of indication of variability	All rights reserved
https://www.firah.org/en/supporting-the-inclusion-of-invisible-children-and-youth-with-disabilities-and-their-families-in-rural-el-salvador.html	Article a (Beckman & Montagna, 2015a): https://www.firah.org/upload/l-appel-a-projets/projets-laureats/2015/salvador/research-brief-eng.pdf Article b (Beckman & Montagna, 2015b): https://www.firah.org/upload/l-appel-a-projets/projets-laureats/2015/salvador/firah-final-report-site.pdf	Comunidades Inclusivas (Inclusive Communities) Module Series	Editors: Paula J. Beckman & Don Montagna Authors: Brittany Gregory, Paige Hawkins, Paula Beckman, Don Montagna, Melissa Robbins	2019	English, Spanish	Training modules, each with a training manual and slide presentation	Text with some illustrations	USA	El Salvador	Learning, behavioural and communication challenges	18 months - 39 years (Beckman & Montagna, 2015a)	Inclusive teaching strategies, behaviour management, communication strategies	Raising awareness and skills of local community members on inclusion and education of children with disabilities.	Unavailable	Persons with limited levels of education (high school or less) and for participants who have limited knowledge regarding disability	Unclear (potentially both workshop delivery with presentations and manuals and self-education through the manuals)	Drawings and pictures are relevant to the El Salvadorian context. Researchers conducted focus groups, interviews, community meetings and observations prior to training development and after pilot testing	Pre-development focus groups and interviews involved advocates from relevant disability rights groups and government organizations, persons with disabilities, and caregivers (Beckman & Montagna, 2015a)	Acceptability and perceived effectiveness (of the entire multi-component programme) in developing community members and caregiver training facilitators' support skills were found through stakeholder interviews and focus groups; the benefits of higher community support could be hindered by accessibility barriers, past experiences, and caregivers' attitudes, that prevented families from engaging wi…	Beckman & Montagna, 2015b, in El Salvador. The full programme, including additional components and supports within the community, was piloted and evaluated through qualitative analysis of field observations, activity logs, interviews (15 participants), focus groups (38 participants) and working groups (51 participants); results indicated an increase in inclusion and participation of children and …		Unavailable
https://ncert.nic.in/pdf/publication/otherpublications/Including_Children_with_Autism_in_Primary_Classrooms.pdf		Including Children with Autism in Primary Classrooms: A Teacher’s Handbook	Government of India Department of Education of Groups with Special Needs and National Council of Educational Research and Training	2018	English	Handbook	Text with some diagrams and illustrations	India	India	Autism	Primary school age	What is ausim, signs and features, nclusive education for children with autism, education and behaviour management strategies, and complementary teacher-friendly activities	Easing the process of inclusion for all children, children with autism in particular, at the primary level and spreading awareness that all children have varied needs and learning styles	"Part I facilitates understanding of autism and the concerns of including a child with autism in regular classrooms. Part II titled “How To” provides useful strategies in school situations such as, assembly time, teaching learning, co-curricular activities, assessment process, unstructured time like recess, picnics, etc. Part III of the handbook helps develop a deeper understanding of behavioural…	Regular primary school teachers in inclusive classrooms	Self-education	The handbook was developed in collaboration with local experts and stakeholders. The illustrations appear relevant to the Indian context.	Information on development does not suggest inclusion of self-advocates or caregivers, except for exploratory "interaction with students, teachers and principals of the schools and with the parents of children with autism"	Unavailable information	Unavailable	References to Asperger syndrome	All rights reserved. No part of this publication may be reproduced, stored in a retrieval system or transmitted, in any form or by any means, electronic, mechanical, photocopying, recording or otherwise without the prior permission of the publisher.
https://www.researchgate.net/publication/234126587_A_Self_help_Text_book_on_Inclusive_Education/figures		Remedial Learning. Chapter 6 in Moving Away From Labels. Inspired by village school. A Self help Text book on Inclusive Education	CBR Network (South Asia); Indumathi Rao, Sharada Prahladrao & Vidya Pramod	2010	English	Handbook	Text and tables	India	India, and more broadly South Asia	Learning difficulties (and ADHD)	Childhood	What are learning difficulties (and ADHD), identification, inclusive education strategies	For the whole book: enabling families and teachers at the grassroots level to include ALL children into neighborhood schools.	1. What is a learning disability? 2. What is attention deficit difficulty? 3. What is an IEP?	Teachers (and parents)	Self-education	The handbook was written by local experts following their experiesnces and observations in Indian village schols	Unavailable information	Unavailable information	Unavailable	Includes templates to implement specific education strategies	Can be copied and disseminated without permission we would appreciate if you acknowledge the source
https://www.researchgate.net/publication/234126587_A_Self_help_Text_book_on_Inclusive_Education/figures		Communication and Speech Disabilities. Chapter 6 in Moving Away From Labels. Inspired by village school. A Self help Text book on Inclusive Education	CBR Network (South Asia); Indumathi Rao, Sharada Prahladrao & Vidya Pramod	2011	English	Handbook	Text and tables	India	India, and more broadly South Asia	Communication and speech disabilities	Childhood	What are communication and speech disabilities, identification, inclusive education strategies	For the whole book: enabling families and teachers at the grassroots level to include ALL children into neighborhood schools.	Relevant outcomes: 1. Language Development 2. Communication 3. Speech Development 4. Auditory Training	Teachers (and parents)	Self-education	The handbook was written by local experts following their experiesnces and observations in Indian village schols	Unavailable information	Unavailable information	Unavailable	Includes templates to implement specific education strategies	Can be copied and disseminated without permission we would appreciate if you acknowledge the source
http://enabled.in/wp/wp-content/uploads/2011/07/Inclusion-of-Children-with-Autism-Handbook.pdf		Inclusion of Children with Autism – Handbook for Teachers	The National Trust for the Welfare of Persons with Autism, Cerebral Palsy, Mental Retardation & Multiple Disabilities (Ministry of Social Justice & Empowerment, Govt. of India)	Unavailable	English	Handbook	Text and tables	India	India	Autism	Childhood	What is autism, signs, symptoms and difficulties, treatment, inclusive edcuation, education strategies, awareness raising in the classroom, support available to schools	Giving information about the condition, giving some strategies for the school management as well as staff to follow in order to support inclusion of children with autism	Unaivalable	Teachers, school management and staff	Self-education	Unavailable information. The pictures present characters with various skin colours. Local organisations are listed	Unavailable information	Unavailable information	Unavailable	Includes a list of books written by autistic authors and presents games for awareness raising in the classroom; high focus on sensory sensitivity and on environmental adaptations	Unavailable
https://ncert.nic.in/pdf/publication/otherpublications/SpecialNeeds.pdf		Including Children with Special Needs - Primary Stage	Government of India Department of Education of Groups with Special Needs and National Council of Educational Research and Training	2014	English	Handbook	Text with some diagrams and illustrations	India	India	Intellectual disability, Autism, (physical and sensory disabilities)	Primary school age	Relevant chapters (1, 5, 6, 7) on what are DD, school inclusion, teaching and evaluation strategies	Providing exemplary guidelines for meeting the special needs of children in an inclusive classroom	Unavailable. However, each section starts with a brief content summary	Regular primary school teachers in inclusive classrooms	Self-education	The handbook was developed in collaboration with local experts and stakeholders and details the current educational situation in India. The illustrations appear relevant to the Indian context.	Information on development does not suggest inclusion of self-advocates or caregivers, except for interactions with parents in the early stages of development	Unavailable information	Unavailable	The sentence: "autistic disorder, autism or classical ASD, is the most severe form of ASD."	All rights reserved. No part of this publication may be reproduced, stored in a retrieval system or transmitted, in any form or by any means, electronic, mechanical, photocopying, recording or otherwise without the prior permission of the publisher.
https://ncert.nic.in/pdf/publication/otherpublications/tiicsnups101.pdf		Including Children with Special Needs: Upper Primary Stage	Government of India Department of Education of Groups with Special Needs and National Council of Educational Research and Training	2015	English	Handbook	Text with some diagrams and illustrations	India	India	Intellectual disability, Autism, (specific learning disabilities, physical and sensory disabilities)	Upper Primary School age	Relevant sections on what are DD, school inclusion, teaching and evaluation strategies	Providing regular classroom teachers with strategies to increase the participation of all students, including students with disabilities, in the learning process	Unavailable. However, each section starts with a brief content summary	Regular upper primary school teachers in inclusive classrooms	Self-education	The handbook was developed in collaboration with local experts and stakeholders and details the current educational situation in India. The illustrations appear relevant to the Indian context.	Information on development does not suggest inclusion of self-advocates or caregivers	Unavailable information	Unavailable	The sentence: "autistic disorder, autism or classical ASD, is the most severe form of ASD."	All rights reserved. No part of this publication may be reproduced, stored in a retrieval system or transmitted, in any form or by any means, electronic, mechanical, photocopying, recording or otherwise without the prior permission of the publisher.
https://www.ubuntu-hub.org/resources/obuntu-bulamu/	Article (Bannink et al., 2020): https://www.sjdr.se/articles/10.16993/sjdr.697/	‘Obuntu bulamu’. Peer to peer support for inclusion of children with disabilities - A guide for teachers, Training manual for facilitators + Training Materials	Dr Femke Bannink Mbazzi Elizabeth Kawesa Ruth Nalugya Harriet Nambejja Claire Nimusiima Dr Patrick Ojok Dr Pamela Nizeyimana Mr Kitaka Mubarak Mr Aggrey Waguti Prof. dr. Janet Seeley Prof. dr. Geert van Hove Mr Bongole Wamala	2021	English	Training programme	Workshop with presentations, discussions and activities	Uganda	Uganda	Disability in general, with material on autism, intellectual disabilities, communication disabilities, DD in general	Childhood	What are disabilities, categorisation, peer to peer support strategies, identification and assessment, inclusive education strategies, specific education strategies, behaviour management, inclusion strategies in the community	Training and supporting teachers in creating communal responsibility to include children with disabilities at school, and create awareness about disability using the ‘Obuntu bulamu’ peer to peer support intervention	Unavailable	Teachers	Delivered bye peer teachers in 14 sessions over 3 days	The entire intervention development process, from conceptualisation, was participatory within local communities (Bannink et al., 2020)	The entire intervention development process, from conceptualisation was participatory and included children and caregivers (Bannink et al., 2020)	High cultural appropriatness and acceptability. High sustainability of peer to peer model. Successful intervention is facilitated by combination with other training resources for caregivers and children.	Bannink et al., 2020, in Uganda.	Rooted into local conceptualisations	Unavailable
https://www.brincar.org.ar/wp-content/uploads/2019/02/AlertasDelDesarrollo.pdf		Alertas! De Desarrollo y Estimulación (Warnings! Development and simulation)	Dr. Natalia Barrios & Valeria Soto (Fundación Brincar)	Unavailable	Spanish	Handbook	Text with diagrams and tables. A few images	Argentina	Argentina	Autism	16-36 months	Signs and symptoms, identification, communication strategies (visual aids)	Providing teachers and technical teams with tools to identify the milestones of healthy development of children from 16 to 36 months, refer cases that present warning signs and stimulate development	1) Recognize normal development in different areas 2) Early detection of developmental disorders 3) Know the research tools for developmental disorders 4) Provide some guidelines to promote the stimulation of children detected as being at risk	Teachers and technical teams	Self-education	Argentinian authors	Unavailable information	Contact information for centres that can give support are provided	Unavailable	Among inclusive strategies, the only focus is on visual aids	This Manual cannot be reproduced in whole or in part without the consent of Fundacion Brincar
https://unesdoc.unesco.org/ark:/48223/pf0000112089?1=null&queryId=3b024efc-510b-4a69-9dc6-1aa3ecc89ac5		Education of Children and Young People with Autism	Rita Jordan	1997	English	Handbook (guide)	Text	United Kingdom	Globally	Autism	Childhood (and adolescence and adulthood)	What is autism, signs, symptoms, and features, special needs in autism, development support strategies (for emotion management, flexibility, social and life skills), communication strategies, behaviour management, model services and practice	Stimulating discussions on basic knowledge, approaches and methods relevant to the education of children and young people with autism and providing information of direct relevance to parents and practitioners working directly with children with autism, and list some examples	Unavailable	Teachers, parents, professional groups and community workers	Self-education	Examples from four countries - France, Hungary, Spain and South Africa.	Unavailable information	Unavailable information	Unavailable	Outdated diagnostic criteria and classification	Unavailable
https://unesdoc.unesco.org/ark:/48223/pf0000182975?1=null&queryId=2e25e970-5760-44a8-8ce6-7b23e535fe7a		Teaching children with disabilities in inclusive settings	Terje Watterdal, Caroline Haddad, Pongsuda Vongsing; Editor: Caroline Haddad; Corporate author: UNESCO Office Bangkok and Regional Bureau for Education in Asia and the Pacific	2009	English, Arabic, Persian, Bahasa Indonesia	Handbook	Text	Thailand	Asia and the Pacific	Learning difficulties, intellectual disability, Autism, epilepsy, social, emotional and behavioral difficulties, (Tourette's Syndrome, ADHD, specific learning disabilities and sensory, physical and motor disability)	Childhood	Definitions, causes, signs, symptoms and features, identification, inclusive and education strategies	Providing readers with the ability to identify and successfully remove barriers to learning, development, and participation faced by many children with disabilities.	Unavailable	Teachers, education planners (and parents)	Self-education	The manual was developed at the Regional Bureau for the relevant UNESCO region	Unavailable information	Unavailable information	Unavailable	Outdated diagnostic criteria and classification	This publication is available in Open Access under the Attribution-ShareAlike 3.0 IGO (CC-BY-SA 3.0 IGO) license (http://creativecommons.org/licenses/by-sa/3.0/igo/). By using the content of this publication, the users accept to be bound by the terms of use of the UNESCO Open Access Repository (http://www.unesco.org/open-access/terms-use-ccbysa-en).
https://www.eenet.org.uk/resources/docs/124394e.pdf		Assessing Needs (Unit 2 in Understanding and Responding to Children's Needs in Inclusive Classrooms: A Guide for Teachers)	United Nations Educational, Scientific and Cultural Organization (UNESCO)	2001	English, translated in over 20 languages (unspecified)	Unit in a Handbook/ Guide	Text	France	Globally	Intellectual disability, cerebral palsy, (physical disabilities, hearing impairments)	Childhood, school age	Relevant sections on what are intellectual disabilities and cerebral palsy, signs and symptoms, identification, causes, teaching strategies, referrals	Describing the warning signs that children may have an impairment, outlining possible causes and describing the actions teachers can take to overcome learning difficulties	After working through this Unit, you will know: 1. Barriers to children’s learning that come from impairments and deprivation. 2. Ways of reducing learning difficulties that children may experience if they have disabilities. 3. Common deprivations that children experience and how they can be overcome through nutritious food, healthy environments, love and attention. 4. The rights to social inclus…	Teachers	Self-education alone or ina study group	Unavailable information	n/a	Flexible and adaptable materials, translated in over 20 languages and used in over 80 countries; authors present some quotes suggesting acceptability and perceived effectiveness of the whole guide; self-study tools and additional online materials promote sustainability	Unavailable		Unavailable
http://14.139.60.153/bitstream/123456789/1585/1/Training%20Module%20on%20Autism%20Spectrum%20Disorders.pdf		Training Module on Autism Spectrum Disorders	Indian Government through the Sarva Shiksha Abhiyan (Education for All Movement) programme	Unavailable	English	Training module (handbook)	Text and some images	India	India	Autism		What is autism, signs, symptoms and features, identification, classification, causes, interventions, prognosis, sensory sensitivity, cognition, behaviour management, education and evaluation strategies	The overall programme aims to achieve universalisation of primary education (https://www.aicte-india.org/reports/overview/Sarva-Shiksha-Abhiyan)	Unavailable	Teachers	Self-education	Developed within a governmental national programme	Unavailable information	Unavailable information	Unavailable	References to "mental retardation". References to intensive treatment (e.g. ABA). Some inclusion, education and communication strategies (e.g. PECS) referred to as treatments. Older diagnostic criteria (triad of impairments). Although cautiously, punishment is presented as behaviour management strategy.	Unavailable
https://health.uct.ac.za/sites/default/files/content_migration/health_uct_ac_za/2024/files/5.%2520Educating%2520and%2520Caring%2520for%2520Children%2520with%2520Profound%2520Intellectual%2520Disability%2520Combined.pdf	Article on pre-development phase (Vergunst et al., 2021): https://journals.sagepub.com/doi/abs/10.1177/17446295211018584	Educating and caring for children with profound intellectual disability: A manual for carers and teachers	Teacher Empowerment for Disability Inclusion (TEDI) team	2019	English	Handbook (manual)	Text with tables and diagrams	South Africa	South Africa	Profound intellectual disability, with mentions of other DD	Childhood	What is intellectual disability, classification, systems, policies and rights, assessments, support, inclusion communication and education strategies, communicating with families, self-care for teachers and collaboration, community inclusion, symptoms and intervention for cerebral palsy, Down's syndrome, autism; foetal alcohol syndrome; global developmental delay.	Enriching and furthering the learning of participants in workshops and training courses delivered in the TEDI project	1. Provide a foundation of knowledge and skills. 2.Promote skills to implement a learning programme for learners with PID. 3.Provide basic knowledge for disability-inclusive development at both theoretical and practical levels. 4.Supplement formal course learning and promote a practical approach to learning that includes discussions, activities, reflections and actions. 5.Promote a collaborative …	Those working and interacting with children with profound intellectual disability, including carers, caregivers, community workers, facilitators, classroom assistants and programme implementers	Self-education with a practical, skills-based approach	The manual content is aligned with South Africa’s Department of Basic Education’s policy framework and learning programme for learners with profound intellectual disability. Specific references to the South African context are made throughout. The manual was developed following training-programme pilots, documented by Vergunst et al. (2021)	Unavailable information	Unavailable information	Unavailable		This manual may be replicated for educational, organising and policy purposes provided the source is acknowledged: Teacher Empowerment for Disability Inclusion (TEDI) (2019). ‘Educating and Caring for Children with Profound Intellectual Disability: A manual for carers and teachers’. Cape Town: TEDI.
URL no longer available	As of January 2024, Autism South Africa booklets are being updated and expected to be made available at: https://www.aut2know.co.za/autism-south-africa-booklets/	Classroom and playground support for children with an Autism Spectrum Disorder	Prithvi Perepa	2014	English	Handbook	Text with some drawings	UK and South Africa	South Africa	Autism	Childhood	What is autism, symptoms, signs and features, causes, how are they presented in school settings (classroom and playground) tips for teachers on how to effectively manage these behaviours, how to engage students with autism in learning & activities	Providing strategies for supporting children with autismin school settings	Classroom strategies, playground issues	Teachers and school staff with little or no experience of working with children with autism	Self-education	Overseen by a local organisation. Drawings seem to reflect the a variety of ethnicities	Unavailable information	Unavailable information	Unavailable	Includes discussions of issues and strategies in the playground and other school-break settings.	Unavailable
URL no longer available	As of January 2024, Autism South Africa booklets are being updated and expected to be made available at: https://www.aut2know.co.za/autism-south-africa-booklets/	Environment and surroundings - How to make them autism-friendly	Anh Nguyen	2010	English	Handbook	Text with some drawings	UK and South Africa	South Africa	Autism	Childhood (and adulthood)	Sensory sensitivity in autism, strategies creating an autism-friendly environment and structering time	Giving guidance on changes that can be made to a space – be it one room or a whole building – that will benefit children and adults with an Autism Spectrum Disorder	Unavailable	Professionals, (parents, and carers)	Self-education	Overseen by a local organisation. Drawings seem to reflect the a variety of ethnicities	Unavailable information	Unavailable information	Unavailable		Unavailable
https://www.aut2know.co.za/wp-content/uploads/2023/08/AutismPreparationKitForTeachers1.pdf		Autism Preparation Kit for Teachers	Bec Oakley	2013	English	Handbook (resource kit)	Text with photos and drawings	South Africa	South Africa (through Autism South Africa)	Autism	Childhood/ School-age	Inclusive education awareness and strategies, especially during transition periods, myth busters (about empathy and friendship): includes a fact sheet on what is autism	Giving readers a solid understanding of some of the important ways that they can help to a new autistic student comfortable	Unavailable	Teachers	Self-education	Unavailable information. The pictures mostly present white children	Unavailable information	Unavailable information	Unavailable		Unavailable
https://autismoerealidade.org.br/convivendo-com-o-tea/cartilhas/cartilha-autismo-educacao/		Cartilha Autismo & Educação (Autism and Education booklet)	Autismo e Realidade	2013	Portuguese	Handbook	Text and a few diagrams and example exercises for children	Brazil	Brazil	Autism	Primary school	What is autism, signs and symptoms, identification in school, inclusion and teaching strategies in school, including modelling social skills and bahaviour management	Informing teachers on autism and inclusion strategies	Unavailable	Teachers	Self-education	Brazilian authors	Unavailable information	Unavailable information	Unavailable		Unavailable
Notes: Article references
Bannink Mbazzi, F., Nalugya, R., Kawesa, E., Nambejja, H., Nizeyimana, P., Ojok, P., ... & Seeley, J. (2020). ‘Obuntu Bulamu’–Development and testing of an indigenous intervention for disability inclusion in Uganda. Scandinavian Journal of Disability Research, 22(1), 403-416. https://doi.org/10.16993/sjdr.697
Beckman, P.J. & Montagna, D. (2015a). Research Brief: Understanding and Responding to the Needs of Individuals with Disabilities in Rural El Salvador: “Comunidades Inclusivas”. Montrouge: Firah. Retrieved from: https://www.firah.org/upload/l-appel-a-projets/projets-laureats/2015/salvador/research-brief-eng.pdf
Beckman, P.J. & Montagna, D. (2015b). Supporting the Inclusion of “Invisible” Children and Youth with Disabilities and their Families in Rural El Salvador: Final Research Report. Montrouge: Firah. Retrieved from: https://www.firah.org/upload/l-appel-a-projets/projets-laureats/2015/salvador/firah-final-report-site.pdf
Low, H.M., Wong, T.P., Lee, L.W., Makesavanh, S., Vongsouangtham, B., Phannalath, V., ... & Lee, A. S. S. (2021). Can pictorial narration offer a solution to teacher training on the effective inclusion of students with autism spectrum disorder in low-resource settings? Investigation on knowledge and stigma change. Autism, 25(5), 1216-1233. https://doi.org/10.1177/1362361320984899
Vergunst, R., McKenzie, J., & Hansen, A. (2021). Capacity building for quality care and education for children with severe to profound intellectual disabilities in South Africa. Journal of Intellectual Disabilities, 26(3), 561-574.https://doi.org/10.1177/17446295211018584
*Overtime, URLs may no longer work. To retrieve resources, please use the information provided to search the resource online or contact authors
